# Supplementary material for: Telomere damage induces internal loops that generate telomeric circles
Source: Nat Commun. 2020 Oct 20;11:5297. doi: 10.1038/s41467-020-19139-4 (PMC7576219; doi:10.1038/s41467-020-19139-4)
Supplement: Supplementary file 4 — Supplementary Software 1 [file 41467_2020_19139_MOESM4_ESM.zip]

Archive with 3 entries (2 files):
- Supplementary Software File.rtf
- __MACOSX/
- __MACOSX/._Supplementary Software File.rtf
