# Supplementary material for: Telomere damage induces internal loops that generate telomeric circles
Source: Nat Commun. 2020 Oct 20;11:5297. doi: 10.1038/s41467-020-19139-4 (PMC7576219; doi:10.1038/s41467-020-19139-4)
Supplement: Supplementary file 6 — Source Data [file 41467_2020_19139_MOESM6_ESM.zip]

Archive with 31 entries (28 files):
- Source data 2nd rev/
- Source data 2nd rev/.DS_Store
- __MACOSX/
- __MACOSX/Source data 2nd rev/
- __MACOSX/Source data 2nd rev/._.DS_Store
- Source data 2nd rev/Source data Figure 1.pdf
- __MACOSX/Source data 2nd rev/._Source data Figure 1.pdf
- Source data 2nd rev/Source data Figure 2.docx
- __MACOSX/Source data 2nd rev/._Source data Figure 2.docx
- Source data 2nd rev/Source data Figure 3.docx
- __MACOSX/Source data 2nd rev/._Source data Figure 3.docx
- Source data 2nd rev/Source data Figure 4.pdf
- __MACOSX/Source data 2nd rev/._Source data Figure 4.pdf
- Source data 2nd rev/Source data Figure 5.pdf
- __MACOSX/Source data 2nd rev/._Source data Figure 5.pdf
- Source data 2nd rev/Source data Figure 6.pdf
- __MACOSX/Source data 2nd rev/._Source data Figure 6.pdf
- Source data 2nd rev/Source data Figure 7.pdf
- __MACOSX/Source data 2nd rev/._Source data Figure 7.pdf
- Source data 2nd rev/Source data Supplementary Figure 1.pdf
- __MACOSX/Source data 2nd rev/._Source data Supplementary Figure 1.pdf
- Source data 2nd rev/Source data Supplementary Figure 2.docx
- __MACOSX/Source data 2nd rev/._Source data Supplementary Figure 2.docx
- Source data 2nd rev/Source data Supplementary Figure 3.docx
- __MACOSX/Source data 2nd rev/._Source data Supplementary Figure 3.docx
- Source data 2nd rev/Source data Supplementary Figure 4.docx
- __MACOSX/Source data 2nd rev/._Source data Supplementary Figure 4.docx
- Source data 2nd rev/Source data Supplementary Figure 5.pdf
- __MACOSX/Source data 2nd rev/._Source data Supplementary Figure 5.pdf
- Source data 2nd rev/Source data Supplementary Figure 6.pdf
- __MACOSX/Source data 2nd rev/._Source data Supplementary Figure 6.pdf
